# Supplementary material for: Characterization and preliminary heterosis evaluation of novel wheat genetically divergent populations
Source: Front Plant Sci. 2026 Jun 22;17:1824151. doi: 10.3389/fpls.2026.1824151 (PMC13333715; doi:10.3389/fpls.2026.1824151)
Supplement: Supplementary Table 1 — List of 214 wheat lines/cultivars used for SNP Genotyping. [file Table1.xlsx]

## Sheet: Table S1
Table S1 List of 214 wheat lines/cultivars used for SNP Genotyping
NO.	Name	Pollination Method#	Heterosis Population NO.	Recurrent Selection Population Types
1	L21	Free random pollination	Ⅰ	Domestic wheat Recurrent Selection Population
2	L22	Free random pollination	Ⅰ	Domestic wheat Recurrent Selection Population
3	L23	Tai(AK58)	Ⅰ	Domestic wheat Recurrent Selection Population
4	L24	Free random pollination	Ⅰ	Domestic wheat Recurrent Selection Population
5	L25	Tai110281/2552-2	Ⅰ	Domestic wheat Recurrent Selection Population
6	L26	Tai3266/974011	Ⅰ	Domestic wheat Recurrent Selection Population
7	L28	Tai(AK58)	Ⅰ	Domestic wheat Recurrent Selection Population
8	L29	Tai(TR2)	Ⅰ	Domestic wheat Recurrent Selection Population
9	L30(ND6130)	Tai(Zhong302/603)	Ⅰ	Domestic wheat Recurrent Selection Population
10	L40(ND2427)	Free random pollination	Ⅰ	Domestic wheat Recurrent Selection Population
11	L55	Tai3205/211-1	Ⅰ	Domestic wheat Recurrent Selection Population
12	L58	Tai3205/211-4	Ⅰ	Domestic wheat Recurrent Selection Population
13	L64	Tai440/212-4	Ⅰ	Domestic wheat Recurrent Selection Population
14	L65	Tai440/212-5	Ⅰ	Domestic wheat Recurrent Selection Population
15	L66(ND4217)	Tai440/ND212	Ⅰ	Domestic wheat Recurrent Selection Population
16	L71(ND4219)	Tai440/ND212	Ⅰ	Domestic wheat Recurrent Selection Population
17	L78	Tai440/212-1	Ⅰ	Domestic wheat Recurrent Selection Population
18	L79	Tai440/212-2	Ⅰ	Domestic wheat Recurrent Selection Population
19	L81	Tai3205/211-1	Ⅰ	Domestic wheat Recurrent Selection Population
20	L83	Tai440/212	Ⅰ	Domestic wheat Recurrent Selection Population
21	L85	Tai8901/240557-2	Ⅰ	Domestic wheat Recurrent Selection Population
22	L86	Tai8901/240557	Ⅰ	Domestic wheat Recurrent Selection Population
23	L87	Tai974011/260361-1	Ⅰ	Domestic wheat Recurrent Selection Population
24	L90	Tai(3205/ND211)	Ⅰ	Domestic wheat Recurrent Selection Population
25	L91	Tai189/2552	Ⅰ	Domestic wheat Recurrent Selection Population
26	L92	Tai189/9507	Ⅰ	Domestic wheat Recurrent Selection Population
27	L93	Tai110281/2552-1	Ⅰ	Domestic wheat Recurrent Selection Population
28	L95	Tai110281/2552-3	Ⅰ	Domestic wheat Recurrent Selection Population
29	L96	Tai8901/240557	Ⅰ	Domestic wheat Recurrent Selection Population
30	L98	Tai97401/260361	Ⅰ	Domestic wheat Recurrent Selection Population
31	L100	Tai3266/974011-2	Ⅰ	Domestic wheat Recurrent Selection Population
32	L101	Tai3266/974011	Ⅰ	Domestic wheat Recurrent Selection Population
33	L106(ND4188)	Tai3205/211	Ⅰ	Domestic wheat Recurrent Selection Population
34	L107(ND4183)	Tai97401/260361	Ⅰ	Domestic wheat Recurrent Selection Population
35	L1461	Tai97401/260361	Ⅰ	Domestic wheat Recurrent Selection Population
36	L1471(ND4239)	Tai8901/2052	Ⅰ	Domestic wheat Recurrent Selection Population
37	L1481	Tai110281/2552	Ⅰ	Domestic wheat Recurrent Selection Population
38	L1491	Tai3266/974011	Ⅰ	Domestic wheat Recurrent Selection Population
39	L1500(ND6182)	Free random pollination	Ⅰ	Domestic wheat Recurrent Selection Population
40	L1501	Tai(AK58)	Ⅰ	Domestic wheat Recurrent Selection Population
41	L1521	Tai3205/ND211	Ⅰ	Domestic wheat Recurrent Selection Population
42	L3636(ND3636)	Free random pollination	Ⅰ	Domestic wheat Recurrent Selection Population
43	L3637	Free random pollination	Ⅰ	Domestic wheat Recurrent Selection Population
44	L4224	Tai(Mai320/CA629)	Ⅰ	Domestic wheat Recurrent Selection Population
45	L4226(ND6119)	Tai212/Jimai22	Ⅰ	Domestic wheat Recurrent Selection Population
46	L4242(ND6645)	Tai3205/ND211	Ⅰ	Domestic wheat Recurrent Selection Population
47	L4475(ND6725）	Tai440/ND212	Ⅰ	Domestic wheat Recurrent Selection Population
48	L32	Tai(v9130/RENAN)	Ⅱ	Foreign Wheat Recurrent Selection Population
49	L33(F4061)	Tai(RENAN-1637)	Ⅱ	Foreign Wheat Recurrent Selection Population
50	L34(F4062)	Tai643/TaiRENAN-1643	Ⅱ	Foreign Wheat Recurrent Selection Population
51	L35(F4072)	Tai323/TaiRENAN-1323	Ⅱ	Foreign Wheat Recurrent Selection Population
52	L39(F4071)	Tai263/TaiRENAN-1236	Ⅱ	Foreign Wheat Recurrent Selection Population
53	L4019	Tai(RENAN-1637)	Ⅱ	Foreign Wheat Recurrent Selection Population
54	LF-1(TaiRENAN/Longmai330)	Self pollination(donor)	Ⅱ	Foreign Wheat Recurrent Selection Population
55	LF-2(TaiRENAN/Longmai330)	Self pollination(donor)	Ⅱ	Foreign Wheat Recurrent Selection Population
56	LF-3 (TaiRENAN/Longmai330)	Self pollination(donor)	Ⅱ	Foreign Wheat Recurrent Selection Population
57	L37272(F4113)	Tai37272	Ⅱ	Foreign Wheat Recurrent Selection Population
58	L36 (S4068)	Tai(w1698)	Ⅲ	Spelt Recurrent Selection Population
59	L37(S4069)	Tai(w1708)	Ⅲ	Spelt Recurrent Selection Population
60	L38(S4070)	Tai(w1710)	Ⅲ	Spelt Recurrent Selection Population
61	L108(S5363)	Tai(serid/WSC)	Ⅲ	Spelt Recurrent Selection Population
62	L110(S5364)	Tai(Balmegg/D313-2)	Ⅲ	Spelt Recurrent Selection Population
63	L112	Tai(Balmegg/D313-1)	Ⅲ	Spelt Recurrent Selection Population
64	L113	Tai(Balmegg/D313-2)	Ⅲ	Spelt Recurrent Selection Population
65	L5197(S5197)	Tai(Balmegg/Di13-F6)	Ⅲ	Spelt Recurrent Selection Population
66	L5199(S5199)	Tai(Balmegg/Di13-F6)	Ⅲ	Spelt Recurrent Selection Population
67	L5200(S5200)	Tai(Balmegg/Di13-F6)	Ⅲ	Spelt Recurrent Selection Population
68	LAltgold	Self pollination(donor)	Ⅲ	Spelt Recurrent Selection Population
69	LDi4	Self pollination(donor)	Ⅲ	Spelt Recurrent Selection Population
70	LHubel	Self pollination(donor)	Ⅲ	Spelt Recurrent Selection Population
71	L72(X5345)	Tai119021/ND3753	Ⅳ	Tibetan Semi-wild Wheat Recurrent Selection Population
72	L119(X5353)	Tai(3159/Yan1817）	Ⅳ	Tibetan Semi-wild Wheat Recurrent Selection Population
73	L120(X5354)	Tai(3159/Yan1817）	Ⅳ	Tibetan Semi-wild Wheat Recurrent Selection Population
74	L4292(X5351)	Tai119021/ND3753	Ⅳ	Tibetan Semi-wild Wheat Recurrent Selection Population
75	LZang1817	Self pollination(donor)	Ⅳ	Tibetan Semi-wild Wheat Recurrent Selection Population
76	LZang1863	Self pollination(donor)	Ⅳ	Tibetan Semi-wild Wheat Recurrent Selection Population
77	L44	Tai(Songfen/Fen841-4)	Ⅴ	Spike-branched Wheat Recurrent Selection Population
78	L47(Z4143)	Tai(Fen3/Jinfen3)	Ⅴ	Spike-branched Wheat Recurrent Selection Population
79	L48	Tai(Songfen3/Songfen3-4)	Ⅴ	Spike-branched Wheat Recurrent Selection Population
80	L50	Tai(Songfen3/Songfen3-6)	Ⅴ	Spike-branched Wheat Recurrent Selection Population
81	L53	Tai(Songfen3/Songfen3-9)	Ⅴ	Spike-branched Wheat Recurrent Selection Population
82	L54	Tai(Songfen3/Songfen3-10)	Ⅴ	Spike-branched Wheat Recurrent Selection Population
83	L73(Z4142)	Tai(Songfen/Fen841)	Ⅴ	Spike-branched Wheat Recurrent Selection Population
84	L97(Z4241)	Tai(Songfen/Fen841)	Ⅴ	Spike-branched Wheat Recurrent Selection Population
85	L103(Z4145)	Tai(Fen3/Jinfen3)	Ⅴ	Spike-branched Wheat Recurrent Selection Population
86	L4092(Jinfen3)	Self pollination(donor)	Ⅴ	Spike-branched Wheat Recurrent Selection Population
87	L4094(Fen841)	Self pollination(donor)	Ⅴ	Spike-branched Wheat Recurrent Selection Population
88	L4095(Songfen)	Self pollination(donor)	Ⅴ	Spike-branched Wheat Recurrent Selection Population
89	L4096(Fen1)	Self pollination(donor)	Ⅴ	Spike-branched Wheat Recurrent Selection Population
90	L4097(Fen3)	Self pollination(donor)	Ⅴ	Spike-branched Wheat Recurrent Selection Population
91	L4099(Fen2)	Self pollination(donor)	Ⅴ	Spike-branched Wheat Recurrent Selection Population
92	L4315(Z4315)	Tai(Fen3/3097-F7)	Ⅴ	Spike-branched Wheat Recurrent Selection Population
93	L4316(Z4316)	Tai(fen3/3097-F7)	Ⅴ	Spike-branched Wheat Recurrent Selection Population
94	L4318(Z4318)	Tai(fen3/3097-F7)	Ⅴ	Spike-branched Wheat Recurrent Selection Population
95	7167(ND7167)	non-recurrent selection	—	Normal Line/Cultivar
96	8762(ND8762)	non-recurrent selection	—	Normal Line/Cultivar
97	04Zhong36	non-recurrent selection	—	Normal Line/Cultivar
98	13B2740	non-recurrent selection	—	Normal Line/Cultivar
99	04Luo7427	non-recurrent selection	—	Normal Line/Cultivar
100	Yannong15	non-recurrent selection	—	Normal Line/Cultivar
101	Neixiang 5	non-recurrent selection	—	Normal Line/Cultivar
102	Zhongyou9507	non-recurrent selection	—	Normal Line/Cultivar
103	Nongda139	non-recurrent selection	—	Normal Line/Cultivar
104	Yanxia 1	non-recurrent selection	—	Normal Line/Cultivar
105	97Y55	non-recurrent selection	—	Normal Line/Cultivar
106	CAO629	non-recurrent selection	—	Normal Line/Cultivar
107	Nongda75	non-recurrent selection	—	Normal Line/Cultivar
108	Nongda76	non-recurrent selection	—	Normal Line/Cultivar
109	SN055849	non-recurrent selection	—	Normal Line/Cultivar
110	TAM107	non-recurrent selection	—	Normal Line/Cultivar
111	Aikang58	non-recurrent selection	—	Normal Line/Cultivar
112	Bainong207	non-recurrent selection	—	Normal Line/Cultivar
113	Cunmai 1	non-recurrent selection	—	Normal Line/Cultivar
114	Cunmai 8	non-recurrent selection	—	Normal Line/Cultivar
115	Gaoyou99015	non-recurrent selection	—	Normal Line/Cultivar
116	Gaoyou2018	non-recurrent selection	—	Normal Line/Cultivar
117	Han7086	non-recurrent selection	—	Normal Line/Cultivar
118	Henong5290	non-recurrent selection	—	Normal Line/Cultivar
119	Heng4332	non-recurrent selection	—	Normal Line/Cultivar
120	Hengguan216	non-recurrent selection	—	Normal Line/Cultivar
121	Hengguan35	non-recurrent selection	—	Normal Line/Cultivar
122	Huapei 8	non-recurrent selection	—	Normal Line/Cultivar
123	Huayu116	non-recurrent selection	—	Normal Line/Cultivar
124	Jimai22	non-recurrent selection	—	Normal Line/Cultivar
125	Jinan13	non-recurrent selection	—	Normal Line/Cultivar
126	Jining13	non-recurrent selection	—	Normal Line/Cultivar
127	Ji5265	non-recurrent selection	—	Normal Line/Cultivar
128	Jimai325	non-recurrent selection	—	Normal Line/Cultivar
129	Jiayou	non-recurrent selection	—	Normal Line/Cultivar
130	Jinfeng7183	non-recurrent selection	—	Normal Line/Cultivar
131	Jing9428	non-recurrent selection	—	Normal Line/Cultivar
132	Jun2016	non-recurrent selection	—	Normal Line/Cultivar
133	Kaimai21	non-recurrent selection	—	Normal Line/Cultivar
134	Kenong9204	non-recurrent selection	—	Normal Line/Cultivar
135	Keyi5214	non-recurrent selection	—	Normal Line/Cultivar
136	Lankao198	non-recurrent selection	—	Normal Line/Cultivar
137	Lankao926	non-recurrent selection	—	Normal Line/Cultivar
138	Laoting639	non-recurrent selection	—	Normal Line/Cultivar
139	Liangxing66	non-recurrent selection	—	Normal Line/Cultivar
140	Liangxing99	non-recurrent selection	—	Normal Line/Cultivar
141	Linfen5064	non-recurrent selection	—	Normal Line/Cultivar
142	Longmai330	non-recurrent selection	—	Normal Line/Cultivar
143	Longmai517	non-recurrent selection	—	Normal Line/Cultivar
144	Lumai21	non-recurrent selection	—	Normal Line/Cultivar
145	Lumai22	non-recurrent selection	—	Normal Line/Cultivar
146	Luzi238	non-recurrent selection	—	Normal Line/Cultivar
147	Luohan7	non-recurrent selection	—	Normal Line/Cultivar
148	Luomai24	non-recurrent selection	—	Normal Line/Cultivar
149	Luomai4	non-recurrent selection	—	Normal Line/Cultivar
150	Nongda211	non-recurrent selection	—	Normal Line/Cultivar
151	Nongda212	non-recurrent selection	—	Normal Line/Cultivar
152	Nongda3634	non-recurrent selection	—	Normal Line/Cultivar
153	Nongda3753	non-recurrent selection	—	Normal Line/Cultivar
154	Nongda408	non-recurrent selection	—	Normal Line/Cultivar
155	Pin16	non-recurrent selection	—	Normal Line/Cultivar
156	Pingan8	non-recurrent selection	—	Normal Line/Cultivar
157	Pingan9	non-recurrent selection	—	Normal Line/Cultivar
158	Pingyuan50	non-recurrent selection	—	Normal Line/Cultivar
159	Pumai9	non-recurrent selection	—	Normal Line/Cultivar
160	Qimai2	non-recurrent selection	—	Normal Line/Cultivar
161	Quanmai890	non-recurrent selection	—	Normal Line/Cultivar
162	Shannongfu63	non-recurrent selection	—	Normal Line/Cultivar
163	Shan225	non-recurrent selection	—	Normal Line/Cultivar
164	Shenmai1	non-recurrent selection	—	Normal Line/Cultivar
165	Shi1109-4366	non-recurrent selection	—	Normal Line/Cultivar
166	Shijiazhuang8	non-recurrent selection	—	Normal Line/Cultivar
167	Shixin15	non-recurrent selection	—	Normal Line/Cultivar
168	Shixin163	non-recurrent selection	—	Normal Line/Cultivar
169	Shixin633	non-recurrent selection	—	Normal Line/Cultivar
170	Shixin733	non-recurrent selection	—	Normal Line/Cultivar
171	Tainong2987	non-recurrent selection	—	Normal Line/Cultivar
172	Taishan23	non-recurrent selection	—	Normal Line/Cultivar
173	Taishan24	non-recurrent selection	—	Normal Line/Cultivar
174	Taishan4606	non-recurrent selection	—	Normal Line/Cultivar
175	Tianmin198	non-recurrent selection	—	Normal Line/Cultivar
176	Tianmin298	non-recurrent selection	—	Normal Line/Cultivar
177	Wen9519	non-recurrent selection	—	Normal Line/Cultivar
178	Wen9629	non-recurrent selection	—	Normal Line/Cultivar
179	Wennong19	non-recurrent selection	—	Normal Line/Cultivar
180	Wunong998	non-recurrent selection	—	Normal Line/Cultivar
181	Xinong213	non-recurrent selection	—	Normal Line/Cultivar
182	Xinong889	non-recurrent selection	—	Normal Line/Cultivar
183	Xinong94	non-recurrent selection	—	Normal Line/Cultivar
184	Xinong979	non-recurrent selection	—	Normal Line/Cultivar
185	Xinong9833	non-recurrent selection	—	Normal Line/Cultivar
186	Xiaoyan166	non-recurrent selection	—	Normal Line/Cultivar
187	Xinmai20	non-recurrent selection	—	Normal Line/Cultivar
188	Xinmai9	non-recurrent selection	—	Normal Line/Cultivar
189	Xumai0054	non-recurrent selection	—	Normal Line/Cultivar
190	Xuke316	non-recurrent selection	—	Normal Line/Cultivar
191	Xuke718	non-recurrent selection	—	Normal Line/Cultivar
192	Xunong5	non-recurrent selection	—	Normal Line/Cultivar
193	Yannong24	non-recurrent selection	—	Normal Line/Cultivar
194	Yimai8	non-recurrent selection	—	Normal Line/Cultivar
195	Yudei1	non-recurrent selection	—	Normal Line/Cultivar
196	Yumai49	non-recurrent selection	—	Normal Line/Cultivar
197	Yuzhan4	non-recurrent selection	—	Normal Line/Cultivar
198	Yunhan805	non-recurrent selection	—	Normal Line/Cultivar
199	Chang4738	non-recurrent selection	—	Normal Line/Cultivar
200	Zhengmai7698	non-recurrent selection	—	Normal Line/Cultivar
201	Zhengyumai9987	non-recurrent selection	—	Normal Line/Cultivar
202	Zhongjian49	non-recurrent selection	—	Normal Line/Cultivar
203	Zhongmai175	non-recurrent selection	—	Normal Line/Cultivar
204	Zhongyu1123	non-recurrent selection	—	Normal Line/Cultivar
205	Zhongyu8	non-recurrent selection	—	Normal Line/Cultivar
206	Zhou8425B	non-recurrent selection	—	Normal Line/Cultivar
207	Zhoumai17	non-recurrent selection	—	Normal Line/Cultivar
208	TG line1	non-recurrent selection	—	Normal Line/Cultivar
209	Dehongfumai6	non-recurrent selection	—	Normal Line/Cultivar
210	Dehongfumai7	non-recurrent selection	—	Normal Line/Cultivar
211	Nongda erwa	non-recurrent selection	—	Normal Line/Cultivar
212	Fanmai8	non-recurrent selection	—	Normal Line/Cultivar
213	Fengkang2	non-recurrent selection	—	Normal Line/Cultivar
214	Gaoyou0551	non-recurrent selection	—	Normal Line/Cultivar
#: the phases strating with "Tai" mean one or two final rounds of artificial bagging pollination after outplanting.

## Sheet: Table S2
Table S2 Analysis of Variance for Blocks and different combinations
Traits	df		SS		MS		F-value
	Block	Combinations	Block	Combinations	Block	Combinations	Block	Combinations
PH	2	129	136.46	11949.4	68.23	92.63	2.67	3.62**
SL	2	129	0.93	293.66	0.47	2.28	1.5	7.34**
ETN	2	129	3.01	529.4	1.5	4.1	1.04	2.84**
FSN	2	129	4.13	438.74	2.07	3.4	2.03	3.35**
KGW	2	129	24.04	4261.69	12.02	33.04	1.69	4.66**
GSN	2	129	138.78	16638	69.39	128.98	3.05	5.67**
Note: ** indicates an extremely significant level at P<0.01, and * indicates a significant level at P<0.05.

## Sheet: Table S3
Table S3 Analysis of combining ability variance for six traits of all tested lines
Traits	df		SS		MS		F-Value
	Block	Combinations	Block	Combinations	Block	Combinations	Block	Combinations
PH	2	129	136.46	11949.4	68.23	92.63	2.67	3.62**
SL	2	129	0.93	293.66	0.47	2.28	1.5	7.34**
ETN	2	129	3.01	529.4	1.5	4.1	1.04	2.84**
FSN	2	129	4.13	438.74	2.07	3.4	2.03	3.35**
KGW	2	129	24.04	4261.69	12.02	33.04	1.69	4.66**
GSN	2	129	138.78	16638	69.39	128.98	3.05	5.67**
Note: ** indicates an extremely significant level at P<0.01, and * indicates a significant level at P<0.05.

## Sheet: Table S4
Table S4 SCA effects of six traits in all NC-Ⅱ crosses
Crosses	PH	SL	ETN	FSN	KGW	GSN
ND4183/X5345	11.33	1.62	2.17	2.64	6.21	2.18
ND4183/X5353	15.1	1.67	1.09	2.69	6.3	3.73
ND4183/Z4145	6.26	1.58	-0.02	1.96	6.76	5.67
ND4183/Z4241	14.35	1.2	2.13	2.08	4.68	2.29
ND4183/Z4316	8.47	2.05	0.22	3.02	4.9	5.23
ND4188/F4061	2.99	-0.42	0.64	0.06	1.16	-1.17
ND4188/F4071	6.91	2.18	1.67	3.45	8.64	2.54
ND4188/S4069	5.03	0.39	-0.11	0.61	3.44	5.14
ND4188/S4070	2.48	0.28	0.66	0.53	2.3	5.05
ND4188/S5200	3.47	0.67	-0.34	0.64	3.72	4.66
ND4188/S5363	3.35	0.7	-0.11	1.73	5.91	5.91
ND4188/S5364	13.2	1.99	1.43	3.3	7.26	12.04
ND4188/X5345	3.25	0.93	-0.31	0.92	4.71	6.36
ND4188/X5353	3.47	0.45	0.21	1.03	1.98	3.54
ND4188/Z4145	4.39	0.82	3.72	1.25	3.4	3.25
ND4188/Z4241	1.43	-0.09	-1.51	0.41	2.52	-17.99
ND4188/Z4316	3.96	0.43	1.66	0.86	2.41	-0.3
ND4219/F4061	-2.86	-0.09	-0.99	-1.07	-1.31	-1.72
ND4219/F4071	7.82	1	0.86	1.36	5.55	7.93
ND4219/F4113	0.39	1.17	-0.64	1.29	2.54	13.87
ND4219/S4069	-3.54	-0.37	-0.61	-0.63	-3.27	-3.57
ND4219/S4070	-2.15	-0.13	-0.11	-0.55	-1.36	-9.79
ND4219/S5200	-2.97	-0.64	-1.09	-0.49	-1.48	-1.32
ND4219/S5363	2.02	0.56	1.06	1.44	1.77	5.84
ND4219/S5364	4.62	0.8	1.29	1.25	5.15	-0.17
ND4219/X5345	2.94	-0.14	1.16	-0.24	-0.89	0.05
ND4219/X5353	-2.6	-1.03	0.4	-0.95	-0.47	-10.4
ND4219/Z4145	-2.14	-0.49	-0.03	-0.35	-1.83	-4.44
ND4219/Z4241	-1.99	-0.2	0.36	-0.2	-2.49	1.15
ND4219/Z4316	0.45	-0.43	-1.67	-0.85	-1.93	2.56
ND4239/F4061	0.96	0.13	0.19	-0.28	-1.11	7.84
ND4239/F4071	6.04	1.3	0.11	1.79	2.81	9.22
ND4239/F4113	6.8	0.99	3.47	1.95	5.78	2.05
ND4239/S4069	-3.82	-0.5	0.74	-0.7	-2.89	-3.49
ND4239/S4070	-6.8	-1.55	-0.94	-2.48	-2.73	-2.11
ND4239/S5200	-2.68	-0.1	-0.13	-0.1	-0.26	-2.53
ND4239/S5363	7.07	0.76	-0.17	1.62	5.75	7.56
ND4239/S5364	12.43	0.97	0.98	1.47	5.73	-2.46
ND4239/X5345	-13.21	-0.51	-2.4	-0.71	-8.73	-8.87
ND4239/X5353	-6.66	-0.51	-0.63	-1.73	-1.46	-2.07
ND4239/Z4145	-1.25	-0.14	-0.49	-0.57	-2.79	-0.15
ND4239/Z4241	4.01	-0.37	-0.3	-0.08	-0.45	-3.84
ND4239/Z4316	-2.89	-0.48	-0.43	-0.17	0.36	-1.14
ND6119/F4061	-5.32	-0.12	-0.96	-0.92	-0.75	-3.01
ND6119/F4071	1.15	0.82	0.05	0.89	6.02	-1.91
ND6119/F4113	4.91	0.51	0.53	1.17	4.56	-1.6
ND6119/S4069	-4.98	-0.13	-1.26	-0.75	-2.16	-1.97
ND6119/S4070	-5.26	-0.53	-1.46	-0.59	-3.96	-1.53
ND6119/S5200	-1.48	-0.01	0.28	-0.03	-2.75	1.23
ND6119/S5363	7.08	0.85	2.38	1.35	2.4	5.52
ND6119/S5364	-2.18	0.34	0.87	1.06	-0.75	11.79
ND6119/X5345	3.33	-0.12	0.55	0.28	-1.21	1.18
ND6119/X5353	-4.06	-0.47	-0.18	-0.52	-2.91	-0.64
ND6119/Z4145	7.95	-0.37	0.26	0.16	-0.27	-4.4
ND6119/Z4241	-0.6	-0.6	-0.54	-1.11	-0.22	-4.92
ND6119/Z4316	-0.52	-0.17	-0.51	-1	2.01	0.25
ND6130/F4061	-3.07	0	1.39	0	2.04	-10.85
ND6130/F4071	7.19	0.18	0.43	1.17	2.98	13.97
ND6130/F4113	5.89	1.05	0.17	1.71	5.46	-1.06
ND6130/S4069	-0.1	-0.62	-0.1	-1.4	-3.6	-2.74
ND6130/S4070	-0.23	-0.47	-0.57	-0.38	-1.41	2.54
ND6130/S5200	-0.06	-0.07	-0.08	-0.58	-1.02	-1.95
ND6130/S5363	3.16	0.8	2.16	1.07	3.07	1.15
ND6130/S5364	9.67	1.04	0.1	1	0.62	1.99
ND6130/X5345	-8.88	-0.77	-2.62	-1.63	-0.62	-6.59
ND6130/X5353	-2.04	-0.2	-0.93	0.13	1.56	1.71
ND6130/Z4145	-5.05	-0.56	-0.5	-0.52	-3.75	-4.12
ND6130/Z4241	-4.05	-0.05	0.46	-0.3	-2.31	3.36
ND6130/Z4316	-2.43	-0.33	0.1	-0.28	-3.01	2.58
ND6645/F4061	-1.43	0.08	0.75	-0.92	-5.34	-2.98
ND6645/F4071	9.5	0.7	-0.16	1.5	5.07	-11.19
ND6645/F4113	6.01	0.35	2.05	2.34	1.79	4.88
ND6645/S4069	-3.12	0.23	-1.19	0.53	3.59	4.05
ND6645/S4070	-0.22	-0.26	-0.09	-0.56	-1.75	6.07
ND6645/S5200	-0.48	-0.07	-0.24	-0.47	-2.74	1.05
ND6645/S5363	2.44	0.83	-0.26	0.77	4.12	9.26
ND6645/S5364	6.82	0.7	0.37	1.17	3.11	1.06
ND6645/X5345	-2.69	-0.28	-0.6	-0.95	-1.84	2.14
ND6645/X5353	-6.8	-0.57	-1.01	-1.11	-3.07	-0.03
ND6645/Z4145	-0.72	-0.96	-0.04	-1.38	0.85	-2.14
ND6645/Z4241	-1.96	-0.19	0.35	0.02	-0.91	-11.06
ND6645/Z4316	-7.36	-0.56	0.07	-0.95	-2.88	-1.11
ND6725/F4061	-3.71	-1.05	-1.35	-1	-3.63	-2.92
ND6725/F4071	6.51	1.02	0.36	1.04	1.86	8.26
ND6725/F4113	5.07	0.46	-0.4	0.73	5.97	-2.92
ND6725/S4069	-4.08	-0.11	0.99	-0.49	-1.3	1.12
ND6725/S4070	-5.95	-0.22	-0.3	-0.61	-2.18	-2.67
ND6725/S5200	-4.48	-0.4	1.39	-1.4	-2.59	0.47
ND6725/S5363	10.28	0.9	-0.62	2.14	2.98	-2.56
ND6725/S5364	6.42	0.46	0.35	1.38	7.19	4.96
ND6725/X5345	0.83	-0.22	-0.67	-0.21	-0.33	-0.54
ND6725/X5353	-1.76	-0.23	0.09	-0.32	-1.46	-1.91
ND6725/Z4145	-8.86	-0.76	-1.05	-0.92	-1.78	-1.96
ND6725/Z4241	0.29	0.22	0.6	0.37	-3.13	1.95
ND6725/Z4316	-0.56	-0.07	0.62	-0.71	-1.6	-1.29

## Sheet: Table S5
Table S5 Estimation of genetic parameters for six traits
Genetic parameters	PH	SL	ETN	FSN	KGW	GSN
VG	23.68	0.7	0.92	0.85	9.28	36.69
VE	25.58	0.31	1.45	1.02	7.1	22.74
VA	17.28	0.63	0.39	0.72	8.21	15.12
VD	6.41	0.07	0.53	0.13	1.07	21.57
Vg（%）	72.95	90.48	42.59	84.99	88.45	41.21
Vs（%）	27.05	9.52	57.41	15.01	11.55	58.79
hB2（%）	48.07	69.35	38.84	45.62	56.66	61.74
hN2（%）	35.07	62.74	16.54	38.77	50.12	25.44
Note: VG, Genotypic variance; VE, environmental variance; VA, additive variance; VD, dominance variance; Vg, variance of GCA; Vs, variance of SCA; hB2, Broad-sense heritability; hN2, narrow-sense heritability.

## Sheet: Tables S6
Tables S6 The Mid-parent and over-high parent heterosis (MPH and PHP) of six traits in NCⅡ crosses (intra-populations)
Crosses	PH		SL		ETN		FSN		KGW		GSN
	MP-heterosis	Over-parent heterosis	MP-heterosis	Over-parent heterosis	MP-heterosis	Over-parent heterosis	MP-heterosis	Over-parent heterosis	MP-heterosis	Over-parent heterosis	MP-heterosis	Over-parent heterosis
ND2427/F4061	0.0225	0.0035	-0.025	-0.1529	0.0802	-0.0842	-0.0139	-0.0789	0.0864	0.0303	-0.1143	-0.2417
ND2427/F4071	0.0867	0.0052	-0.0099	-0.1593	0.0916	-0.0949	0.0027	-0.109	0.1034	0.0355	-0.2647	-0.415
ND2427/F4113	-0.0882	-0.1515	-0.0335	-0.0718	-0.0918	-0.1979	-0.071	-0.1547	0.0371	-0.0767	0.222	0.0563
ND2427/S4069	0.0124	-0.0561	-0.0332	-0.1663	0.0031	-0.0801	0.0132	-0.018	0.0884	0.0683	-0.096	-0.1961
ND2427/S4070	-0.0263	-0.0748	-0.0244	-0.1948	0.0344	-0.026	-0.0184	-0.0851	0.1368	0.1176	0.0765	-0.0232
ND2427/S5200	0.0772	0.027	0.0508	0.0053	0.0674	-0.0214	0.0551	0.0032	0.0959	0.0471	0.1648	0.059
ND2427/S5363	0.0845	0.0523	0.0301	-0.0497	0.122	0.0016	-0.0141	-0.049	0.1016	0.0335	-0.0005	-0.1025
ND2427/S5364	0.1021	-0.0085	0.0131	-0.0824	0.2287	0.0384	0.0491	0.0072	0.1635	0.1249	-0.0007	-0.1418
ND2427/X5345	0.0642	0.0273	-0.0694	-0.2036	0.2407	0.0641	-0.0398	-0.075	0.0272	0.0001	-0.0456	-0.1878
ND2427/X5353	0.079	0.0044	-0.0014	-0.1302	0.0323	-0.0451	-0.0182	-0.0484	0.0451	-0.0168	0.1893	0.096
ND2427/Z4145	-0.051	-0.0774	-0.0591	-0.1107	0.0375	-0.0349	-0.027	-0.0758	0.1122	0.0755	-0.0363	-0.1437
ND2427/Z4241	-0.0453	-0.0522	0.0304	-0.0246	-0.2707	-0.3581	-0.0085	-0.0291	0.1841	0.1366	0.1713	0.045
ND2427/Z4316	0.0443	0.0146	0.0204	-0.02	0.0576	-0.0815	0.0174	0.004	0.0561	0.0159	-0.0961	-0.2506
ND3636/F4061	0.0356	-0.0498	0.0115	-0.1246	-0.0694	-0.163	0.0075	-0.0572	0.0453	0.0294	0.1519	0.0223
ND3636/F4113	0.0104	-0.0286	0.0348	-0.006	0.0739	0.0015	-0.0177	-0.1051	0.065	0.0102	-0.1213	-0.2734
ND3636/S4069	0.1191	-0.0009	0.0458	-0.0994	0.0557	-0.0119	0.0393	-0.0018	0.077	-0.0056	0.0542	-0.0322
ND3636/S4070	0.0949	-0.0232	0.0345	-0.1503	0.039	-0.0046	-0.005	-0.0714	0.1862	0.098	-0.0769	-0.1079
ND3636/S5200	0.0059	-0.0192	-0.0178	-0.0431	-0.0197	-0.0415	-0.0354	-0.0859	0.109	-0.0041	-0.034	-0.1183
ND3636/S5363	0.1239	0.0529	0.063	-0.0247	-0.0066	-0.1073	0.0341	-0.0064	0.1869	0.0458	-0.0295	-0.119
ND3636/S5364	0.1838	0.0481	0.0221	-0.0735	0.203	0.084	0.0408	-0.0003	0.1652	0.0973	-0.0291	-0.1174
ND3636/X5345	0.1141	0.0244	-0.0401	-0.1823	0.4443	0.3428	0.018	-0.0178	0.1516	0.0504	-0.0605	-0.1815
ND3636/X5353	0.1259	0.1004	0.0611	-0.0807	0.023	-0.0507	0.0317	0.0015	0.0734	0.0633	0.2246	0.1426
ND3636/Z4145	0.1694	0.0946	0.141	0.0984	-0.1282	-0.1677	0.0636	0.007	0.1336	0.0272	0.1639	0.0751
ND3636/Z4241	-0.1061	-0.171	-0.0256	-0.05	0.1811	0.049	-0.0559	-0.0658	0.166	0.0546	0.596	0.4427
ND3636/Z4316	0.0191	-0.0618	-0.0535	-0.0821	-0.0317	-0.0828	-0.0148	-0.0306	0.1149	0.0815	-0.0956	-0.2339
ND4183/F4061	0.0825	0.0279	0.0299	-0.1201	-0.0037	-0.1796	0.0253	-0.0455	0.1412	0.1136	0.0518	-0.1107
ND4183/F4071	0.03	-0.0782	-0.0161	-0.1784	0.1038	-0.0908	0.0021	-0.1132	0.1031	0.0636	0.0335	-0.1974
ND4183/F4113	0.2307	0.1832	0.1119	0.0727	0.0404	-0.085	0.093	-0.0002	0.1253	0.028	0.2668	0.1111
ND4183/S4069	0.1164	0.0266	-0.0778	-0.2174	-0.0426	-0.1788	0.0455	0.0172	0.1139	0.0682	-0.007	-0.1331
ND4183/S4070	0.1108	0.0237	-0.0245	-0.2072	0.0333	-0.0514	0.034	-0.0397	0.1396	0.0957	0.0127	-0.1137
ND4183/S5200	0.1098	0.0628	0.0251	-0.0024	-0.1337	-0.2812	0.0215	-0.0382	0.138	0.0469	-0.02	-0.1118
ND4183/X5345	0.1791	0.1201	0.0196	-0.1407	0.1936	0.0147	0.0525	0.011	0.0886	0.0315	-0.1575	-0.2985
ND4183/X5353	0.2405	0.1887	0.0493	-0.101	-0.0896	-0.1817	0.0502	0.0144	0.091	0.0561	0.0959	0.016
ND4183/Z4145	0.1215	0.0896	0.0325	-0.021	-0.1639	-0.3231	0.0455	-0.03	0.1766	0.097	-0.0759	-0.1961
ND4183/Z4241	0.1941	0.1413	0.0484	-0.0104	0.0714	-0.0695	0.0736	0.0517	0.1355	0.0957	0.0723	-0.0035
ND4183/Z4316	0.0963	0.0424	0.1108	0.0607	-0.1488	-0.2638	0.083	0.0488	0.0874	0.0533	-0.0186	-0.2013
ND4188/F4061	0.0244	-0.0963	-0.0529	-0.1958	0.0183	-0.0555	-0.0416	-0.132	0.0322	-0.0135	-0.1905	-0.2923
ND4188/F4071	-0.002	-0.1641	0.0667	-0.1147	0.0532	-0.0371	0.0249	-0.1173	0.0978	0.038	-0.2418	-0.384
ND4188/S4069	0.0839	-0.0716	-0.0063	-0.1638	-0.074	-0.1386	0.0349	-0.023	0.1015	0.071	0.0067	-0.0753
ND4188/S4070	0.0018	-0.1406	-0.0415	-0.2269	-0.0362	-0.1034	-0.029	-0.1227	0.1047	0.084	0.0207	0.0018
ND4188/S5200	0.0212	-0.0829	0.0607	-0.016	-0.1668	-0.1824	-0.0143	-0.0911	0.0325	0.003	0.0717	0.0384
ND4188/S5363	-0.061	-0.1564	-0.0413	-0.139	-0.2507	-0.3533	-0.0418	-0.1072	0.077	0.0016	-0.021	-0.1084
ND4188/S5364	0.2696	0.175	0.1193	0.0201	0.1175	-0.0093	0.1221	0.0956	0.0823	0.0548	0.1216	0.1202
ND4188/X5345	0.0942	-0.036	0.0386	-0.1319	0.0642	0.0068	0.035	-0.0361	0.1078	0.0712	-0.0691	-0.1776
ND4188/X5353	0.0956	0.0552	0.0217	-0.132	-0.0996	-0.1782	0.0359	-0.0291	0.0498	-0.0038	0.0807	0.0156
ND4188/Z4145	0.1082	-0.0001	0.0687	0.0162	0.2586	0.1817	0.0735	0.0183	0.1502	0.103	-0.0833	-0.1623
ND4188/Z4241	0.0263	-0.0833	-0.0097	-0.0522	-0.2717	-0.3299	0.0345	0.0228	0.1208	0.0828	-0.274	-0.3039
ND4188/Z4316	0.0872	-0.0412	0.0359	-0.0381	0.0311	-0.0342	0.0116	-0.0308	0.0549	0.0407	-0.1665	-0.2818
ND4219/F4061	0.0333	-0.0641	0.0462	-0.0779	-0.1331	-0.2356	-0.0498	-0.0834	0.0549	0.0072	-0.0367	-0.0963
ND4219/F4071	0.1007	-0.053	0.0347	-0.1076	-0.0242	-0.1411	-0.0318	-0.1101	0.1076	0.046	-0.0062	-0.1015
ND4219/F4113	0.0211	-0.0218	0.136	0.0684	-0.1578	-0.2186	0.0379	-0.0845	0.0363	-0.0713	0.2853	-0.0268
ND4219/S4069	0.0475	-0.0798	-0.0002	-0.1245	-0.105	-0.1558	0.0135	-0.0342	0.0314	0.011	-0.0289	-0.0789
ND4219/S4070	0.0291	-0.0917	-0.007	-0.1695	-0.0836	-0.1296	-0.0362	-0.0725	0.1001	0.0816	-0.1628	-0.2643
ND4219/S5200	0.0645	0.0353	0.0444	0.0292	-0.1309	-0.1546	0.011	-0.0031	0.0815	0.0278	0.0968	0.0332
ND4219/S5363	0.0252	-0.0513	0.0247	-0.0398	-0.094	-0.1911	-0.0068	-0.0103	0.0633	-0.0092	0.1097	0.0535
ND4219/S5364	0.1814	0.0725	0.0399	-0.0423	0.1147	-0.0017	0.0175	-0.0605	0.1454	0.1065	0.0284	-0.1458
ND4219/X5345	0.1835	0.073	0.0162	-0.1175	0.2587	0.1481	0.0202	-0.0048	0.0614	0.0266	-0.0487	-0.076
ND4219/X5353	0.0992	0.0805	-0.0332	-0.1483	-0.0556	-0.1054	-0.0219	-0.0553	0.0732	0.0168	-0.0664	-0.1727
ND4219/Z4145	0.0988	0.0166	0.0217	0.0127	-0.0227	-0.0618	0.0346	0.0092	0.112	0.0686	-0.0891	-0.1187
ND4219/Z4241	0.07	-0.0156	0.0617	0.0185	-0.0394	-0.1016	0.0406	-0.0131	0.1158	0.0605	0.1482	0.0302
ND4219/Z4316	0.1039	0.0029	0.0371	0.0171	-0.2437	-0.2968	-0.0006	-0.024	0.0685	0.0359	0.0462	-0.043
ND4239/F4061	0.0798	0.0201	0.0366	-0.084	0.154	0.0481	0.0294	-0.0099	0.0564	0.0395	0.0899	-0.0287
ND4239/F4071	0.0672	-0.0465	0.0349	-0.1063	0.024	-0.0751	0.0283	-0.0607	0.0476	0.0194	-0.0211	-0.1189
ND4239/F4113	0.1148	0.0808	0.0849	0.0181	0.4339	0.3488	0.1269	0.003	0.0946	0.0075	0.0645	-0.1882
ND4239/S4069	0.0381	-0.0536	-0.0366	-0.154	0.1367	0.0467	0.0552	0.0181	0.037	-0.0134	-0.0729	-0.1163
ND4239/S4070	-0.043	-0.1231	-0.146	-0.2846	-0.0366	-0.0903	-0.0883	-0.1262	0.068	0.0178	-0.0318	-0.149
ND4239/S5200	0.0588	0.0038	0.0664	0.0385	0.0945	0.0387	0.0748	0.0459	0.1046	0.0197	0.0205	-0.0383
ND4239/S5363	0.0879	0.0475	0.0132	-0.0492	-0.1092	-0.2038	0.0444	0.0308	0.1493	0.0412	0.1025	0.0746
ND4239/S5364	0.2787	0.1755	0.0288	-0.0484	0.2346	0.1134	0.0741	0.0043	0.1529	0.1145	-0.0709	-0.2248
ND4239/X5345	-0.0614	-0.1152	-0.0413	-0.1663	-0.0319	-0.1277	0.0393	0.0285	-0.1141	-0.1652	-0.1788	-0.2285
ND4239/X5353	0.0235	-0.0126	-0.0181	-0.1307	-0.0436	-0.112	-0.0171	-0.0382	0.0502	0.0246	0.0528	-0.0677
ND4239/Z4145	0.1025	0.0488	0.0221	-0.003	0.0558	-0.0386	0.0646	0.036	0.0846	0.0113	-0.0473	-0.1153
ND4239/Z4241	0.149	0.0973	0.012	-0.0222	0.0328	-0.0101	0.0934	0.0495	0.1573	0.0729	0.0077	-0.0953
ND4239/Z4316	0.0482	-0.0101	-0.0012	-0.0121	0.0209	-0.0501	0.0772	0.0594	0.1114	0.0991	-0.0554	-0.1073
ND6119/F4061	-0.0076	-0.0497	0.0074	-0.1565	-0.063	-0.1841	-0.0457	-0.1222	0.0907	0.0615	-0.1846	-0.2453
ND6119/F4071	0.0057	-0.0864	-0.0151	-0.1937	-0.058	-0.1996	-0.0553	-0.1744	0.1396	0.0969	-0.3042	-0.4148
ND6119/F4113	0.0836	0.0323	0.0246	0.0127	0.043	-0.0519	0.0345	-0.0366	0.0973	-0.0002	-0.1441	-0.3146
ND6119/S4069	0.0222	-0.0494	-0.0112	-0.1756	-0.1268	-0.2325	0.01	-0.0453	0.0822	0.0407	-0.1298	-0.1645
ND6119/S4070	-0.017	-0.0854	-0.0759	-0.2646	-0.1461	-0.1988	-0.0396	-0.1183	0.0686	0.0301	-0.1221	-0.1758
ND6119/S5200	0.0792	0.0436	0.0669	0.0122	0.0797	0.0223	0.0365	-0.0295	0.0789	0.0067	0.0159	-0.0298
ND6119/S5363	0.0856	0.0463	0.0126	-0.1049	0.0911	0.0133	-0.0132	-0.0676	0.1034	0.0105	-0.0198	-0.0642
ND6119/S5364	0.0556	-0.0463	-0.0394	-0.1636	0.1294	-0.0209	0.0092	-0.0453	0.0431	0.0149	0.1662	0.0405
ND6119/X5345	0.1729	0.1266	-0.0188	-0.1918	0.2192	0.0691	0.049	-0.0083	0.0804	0.0257	-0.1446	-0.2197
ND6119/X5353	0.0594	0.0106	-0.0031	-0.1512	-0.0115	-0.0849	0.0158	-0.0196	0.0527	0.0208	-0.0649	-0.1311
ND6119/Z4145	0.2342	0.1746	-0.0121	-0.0714	0.0579	-0.0411	0.0646	0.0215	0.171	0.1036	-0.2216	-0.2523
ND6119/Z4241	0.0847	0.0533	-0.0242	-0.0531	-0.0678	-0.1516	-0.0055	-0.0304	0.1943	0.1183	-0.124	-0.2034
ND6119/Z4316	0.0795	0.0373	0.0182	-0.0507	-0.0379	-0.1282	-0.0099	-0.0417	0.1753	0.1605	-0.1093	-0.2094
ND6130/F4061	-0.0043	-0.0582	0.0258	-0.095	0.1026	-0.0872	-0.0022	-0.0758	0.1101	0.0727	-0.2383	-0.3401
ND6130/F4071	0.0532	-0.0587	-0.0632	-0.1923	-0.1042	-0.2602	-0.0473	-0.1579	0.0443	0.0205	0.0739	-0.1453
ND6130/F4113	0.0685	0.0266	0.0875	0.023	-0.1022	-0.2097	0.0603	-0.0222	0.0814	0.0459	0.0016	-0.1456
ND6130/S4069	0.0669	-0.0213	-0.0484	-0.1659	-0.0889	-0.1588	-0.0302	-0.0791	0.0179	-0.0775	-0.0572	-0.1581
ND6130/S4070	0.0242	-0.06	-0.0617	-0.2159	-0.1523	-0.2077	-0.0336	-0.1055	0.0847	-0.0139	0.0877	0.042
ND6130/S5200	0.0255	-0.0033	0.0027	-0.0485	-0.0648	-0.1385	0.0004	-0.0555	0.0528	-0.0492	0.0688	-0.0029
ND6130/S5363	0.0025	-0.03	0.0135	-0.0513	0.0027	-0.0429	-0.0307	-0.0755	0.0807	-0.0645	-0.0192	-0.1271
ND6130/S5364	0.2025	0.1047	0.0338	-0.0454	-0.0568	-0.2157	-0.0003	-0.0639	0.0353	-0.0406	0.0572	-0.0229
ND6130/X5345	-0.0232	-0.0764	-0.0661	-0.1891	-0.2049	-0.3227	-0.0549	-0.0995	0.0555	-0.0545	-0.2465	-0.3571
ND6130/X5353	0.0656	0.0252	0.0045	-0.1124	-0.1975	-0.2241	0.0291	-0.0102	0.101	0.0727	0.1691	0.146
ND6130/Z4145	0.0208	-0.0195	-0.0214	-0.0446	-0.1009	-0.1948	0.0251	0.0004	0.0551	-0.061	-0.1279	-0.2182
ND6130/Z4241	0.0046	-0.0434	0.0396	0.0057	-0.0663	-0.1781	0.0323	-0.0107	0.104	-0.0222	0.1908	0.1111
ND6130/Z4316	0.0253	-0.0282	0.0101	-0.0037	-0.0757	-0.1969	0.0238	0.0003	0.0359	-0.0138	0.021	-0.1534
ND6645/F4061	0.0215	0.0071	0.0486	-0.1224	0.1153	-0.0438	-0.0317	-0.0881	-0.0313	-0.0452	-0.0508	-0.2136
ND6645/F4071	0.091	0.0127	-0.004	-0.1836	-0.0783	-0.213	-0.0135	-0.1176	0.0914	0.0637	-0.3028	-0.4694
ND6645/F4113	0.0692	-0.0081	0.0333	-0.0021	0.1773	0.0757	0.1185	0.0127	0.0194	-0.0599	0.2852	0.1621
ND6645/S4069	0.0209	-0.0533	0.0474	-0.1292	-0.1083	-0.1645	0.0908	0.0536	0.1771	0.1171	0.1695	0.0039
ND6645/S4070	0.0249	-0.0214	-0.0327	-0.2288	-0.03	-0.0715	-0.0239	-0.0826	0.0858	0.0341	0.2747	0.1623
ND6645/S5200	0.0204	-0.0202	0.0262	-0.0737	-0.0011	-0.0615	0.024	-0.0168	0.0221	-0.0344	0.2296	0.0884
ND6645/S5363	-0.0051	-0.0407	0.0366	-0.0823	-0.17	-0.2602	-0.0298	-0.0675	0.1106	0.0059	0.2477	0.056
ND6645/S5364	0.1586	0.0393	0.0272	-0.1056	0.0629	-0.0769	0.0329	-0.0071	0.0933	0.0608	0.086	-0.0678
ND6645/X5345	0.0632	0.0212	-0.0121	-0.1837	0.113	-0.0164	-0.0028	-0.0318	0.0363	-0.0281	0.0118	-0.1669
ND6645/X5353	-0.0082	-0.0789	0.0097	-0.1368	-0.0992	-0.1437	-0.0024	-0.0243	0.0217	0.0027	0.1252	-0.0449
ND6645/Z4145	0.0826	0.0553	-0.0474	-0.1196	0.0194	-0.0143	-0.0113	-0.0627	0.1628	0.0838	-0.0242	-0.1587
ND6645/Z4241	0.0402	0.0357	0.0482	0.0029	0.0111	-0.0721	0.0695	0.0498	0.144	0.0597	-0.1136	-0.1982
ND6645/Z4316	-0.0401	-0.0695	0.0027	-0.0613	0.0029	-0.1008	0.0052	-0.0104	0.0435	0.0242	0.0126	-0.1963
ND6725/F4061	-0.0213	-0.0501	-0.0594	-0.1774	-0.13	-0.2538	-0.0404	-0.1123	0.0173	0.0024	-0.0961	-0.2281
ND6725/F4071	0.0408	-0.0487	0.0217	-0.1262	-0.0309	-0.1737	-0.0388	-0.1539	0.0411	0.0298	-0.0135	-0.2167
ND6725/F4113	0.0441	-0.0216	0.0444	-0.0085	-0.0938	-0.1672	0.0195	-0.062	0.1092	0.0508	-0.0161	-0.1612
ND6725/S4069	-0.0035	-0.0852	0.0123	-0.1208	0.0899	0.0474	0.0333	-0.0147	0.0844	0.0018	0.0655	-0.046
ND6725/S4070	-0.0625	-0.1183	-0.0288	-0.1935	-0.0657	-0.1169	-0.0314	-0.1048	0.0897	0.0102	-0.0099	-0.055
ND6725/S5200	-0.0017	-0.0397	0.0501	0.0081	0.1599	0.0952	-0.0287	-0.0825	0.0646	-0.0431	0.1382	0.0423
ND6725/S5363	0.0939	0.0661	0.0416	-0.0328	-0.2152	-0.2991	0.0376	-0.0092	0.1005	-0.0304	-0.0745	-0.177
ND6725/S5364	0.1381	0.014	-0.0033	-0.0907	0.0421	-0.0949	0.0367	-0.011	0.1904	0.1234	0.1727	0.0789
ND6725/X5345	0.1015	0.0479	-0.0056	-0.1417	0.081	-0.046	0.0321	-0.0156	0.0824	-0.0118	-0.0831	-0.2198
ND6725/X5353	0.0586	-0.0055	0.018	-0.107	-0.0463	-0.0896	0.0208	-0.0204	0.0612	0.0508	0.1089	0.0887
ND6725/Z4145	-0.0395	-0.0516	-0.0243	-0.0664	-0.0848	-0.1312	0.0145	-0.0293	0.1168	0.0135	-0.0587	-0.1623
ND6725/Z4241	0.0564	0.0383	0.0865	0.0345	0.0244	-0.0669	0.084	0.0586	0.1069	0.0003	0.1965	0.1157
ND6725/Z4316	0.0431	0.0003	0.0522	0.025	0.0608	-0.0448	0.0145	-0.0086	0.0825	0.0516	-0.0315	-0.196

## Sheet: Table S7
Table S7 The Mid-Parent heterosis (MPH) of crosses from different lines within Population 1
Crosses	PH	SL	ETN	FSN	KGW	GSN
ND2427/ND3636	0.0355	-0.0012	-0.03	-0.0216	0.1193	0.0755
ND2427/ND4183	0.0771	0.0381	0.0102	0.0313	0.0824	0.18
ND2427/ND4188	0.0445	-0.018	0.0477	-0.0027	0.0058	0.0327
ND2427/ND4219	-0.0002	0.0661	0.0218	-0.0167	0.1035	0.1422
ND2427/ND4239	0.089	0.0325	0.087	0.0322	0.0548	-0.004
ND2427/ND6119	0.0029	0.0109	0.0181	0.0228	0.0808	-0.075
ND2427/ND6130	0.0216	0.0363	-0.0647	0.0376	0.1034	0.1151
ND2427/ND6645	-0.068	-0.0055	0.0914	-0.0098	0.0669	0.2982
ND2427/ND6725	-0.0035	0.0627	0.0794	0.0066	0.1027	0.123
ND3636/ND2427	0.0448	0.006	-0.03	-0.0427	0.0929	0.039
ND3636/ND4183	0.0789	0.004	-0.1863	-0.0175	0.1476	-0.0914
ND3636/ND4188	0.0449	0.0008	0.1843	0.0312	0.0606	0.1058
ND3636/ND4219	0.0389	0.0453	-0.0085	-0.0288	0.0654	-0.025
ND3636/ND4239	0.0235	-0.0023	0.04	0.0265	0.0632	0.2879
ND3636/ND6119	-0.0067	-0.0229	-0.1075	-0.0174	0.1032	-0.0497
ND3636/ND6130	0.0541	0.0051	-0.1167	-0.0038	0.0723	0.0116
ND3636/ND6645	0.0403	0.0662	0.0585	0.0055	0.1118	0.1796
ND3636/ND6725	0.1098	-0.0124	0.0143	-0.0149	0.0759	0.0044
ND4183/ND2427	-0.0493	-0.0242	-0.402	-0.0333	0.1299	0.0063
ND4183/ND3636	0.229	0.0248	0.0084	0.088	0.1405	0.0236
ND4183/ND4188	0.1609	0.0439	-0.0317	0.1089	0.1714	0.1443
ND4183/ND4219	-0.1321	-0.0151	-0.3476	-0.0373	-0.0945	-0.0202
ND4183/ND4239	0.0701	0.0154	0.1391	0.039	0.1261	0.0861
ND4183/ND6119	0.0789	0.0233	-0.1448	0.0694	0.1333	0.0396
ND4183/ND6130	0.0685	0.0478	-0.0872	0.0731	0.106	0.2287
ND4183/ND6645	0.0603	0.0464	0.0432	0.0558	0.1025	0.3066
ND4183/ND6725	-0.0378	0.1524	-0.0163	0.0247	0.0839	0.1398
ND4188/ND2427	0.0646	0.0451	0.0989	0.0001	0.0454	0.0363
ND4188/ND3636	0.087	0.0675	0.0165	0.0179	0.0836	-0.08
ND4188/ND4183	0.0304	0.082	-0.1583	-0.0052	0.1733	-0.0572
ND4188/ND4219	0.0792	0.038	0.1019	-0.0143	0.0288	0.0427
ND4188/ND4239	0.0318	0.0625	-0.0068	0.0658	0.0396	0.1509
ND4188/ND6119	0.1248	0.0825	0.3139	0.0012	0.1238	-0.0537

## Sheet: Table S8
Tables S8 The commercial heterosis (CH) of six traits in NCⅡ crosses
Crosses	PH	SL	ETN	FSN	KGW	GSN
ND2427/F4061	0.0446	0.2906	0.0249	0.0908	0.0582	-0.071
ND2427/F4071	0.2337	0.3347	-0.0896	0.1133	0.0552	-0.2748
ND2427/F4113	-0.0085	0.0048	0.032	-0.0808	0.1214	0.0436
ND2427/S4069	0.1115	0.258	0.0097	0.0514	-0.0511	-0.2253
ND2427/S4070	0.1031	0.3589	0.166	0.0696	-0.0356	-0.1913
ND2427/S5200	0.112	0.1726	0.0314	0.1561	-0.0511	0.0589
ND2427/S5363	0.1194	0.2345	0.3021	0.0527	-0.0949	-0.0512
ND2427/S5364	0.0979	0.3372	0.3662	0.0917	0.0256	-0.3069
ND2427/X5345	0.1629	0.2865	0.3821	0.0804	-0.1214	-0.1368
ND2427/X5353	0.1075	0.2309	0.1579	0.0688	0.0104	-0.0826
ND2427/Z4145	0.0407	0.0781	0.1657	0.0394	-0.0778	-0.0843
ND2427/Z4241	0.1102	0.0906	-0.1791	0.07	0.0189	0.2464
ND2427/Z4316	0.1362	0.179	0.0794	0.0806	-0.039	-0.0156
ND3636/F4061	0.078	0.2663	-0.1554	0.1629	-0.0068	0.2484
ND3636/F4113	-0.0474	0.1334	0.1047	-0.0606	0.1503	-0.4682
ND3636/S4069	0.2071	0.3805	-0.0168	0.1662	0.0357	0.0275
ND3636/S4070	0.2328	0.4135	0.0088	0.1475	0.0945	-0.1691
ND3636/S5200	0.0666	0.1177	0.0645	0.1793	0.059	0.0244
ND3636/S5363	0.132	0.2613	0.0369	0.1219	0.0659	-0.2372
ND3636/S5364	0.1294	0.2802	0.0083	0.0732	0.1048	-0.1765
ND3636/X5345	0.1773	0.2949	0.2386	0.1286	0.0621	0.0091
ND3636/X5353	0.0149	0.3885	0.1274	0.1109	0.1045	-0.1161
ND3636/Z4145	0.1958	0.3046	-0.0133	0.1535	0.0149	0.1654
ND3636/Z4241	0.0225	0.1176	0.0638	0.0143	0.0629	0.2352
ND3636/Z4316	-0.0104	0.0568	-0.0392	0.0317	0.0897	0.0194
ND4183/F4061	0.2549	0.2591	0.1508	0.2041	0.1612	-0.0874
ND4183/F4071	0.129	0.3192	0.0236	0.104	0.0648	0.0505
ND4183/F4113	0.1438	0.1733	0.0554	0.0158	0.1904	-0.1142
ND4183/S4069	0.1881	0.1822	0.0765	0.1156	-0.0157	-0.0815
ND4183/S4070	0.2082	0.3633	0.1446	0.1775	-0.0146	-0.0998
ND4183/S5200	0.0537	0.1026	-0.0546	0.0935	-0.0004	-0.144
ND4183/X5345	0.3247	0.3064	0.2564	0.1842	0.0349	0.058
ND4183/X5353	0.22	0.3264	0.212	0.1607	0.131	-0.0405
ND4183/Z4145	0.0952	0.2001	-0.0566	0.1145	0.0272	-0.1941
ND4183/Z4241	0.2922	0.0901	0.2366	0.1992	0.0428	-0.2962
ND4183/Z4316	0.1435	0.2404	-0.1361	0.1499	0.048	-0.0083
ND4188/F4061	0.0193	0.2296	-0.082	0.0296	-0.0048	-0.3299
ND4188/F4071	0.101	0.3966	0.0305	0.1538	0.01	-0.0672
ND4188/S4069	0.0705	0.3014	-0.1357	0.086	-0.0095	0.021
ND4188/S4070	0.0323	0.3571	-0.0436	0.0834	-0.0446	-0.1805
ND4188/S5200	-0.1002	0.1786	-0.2981	0.0462	-0.0486	0.1562
ND4188/S5363	-0.1574	0.1137	-0.1997	-0.0062	-0.0914	-0.0496
ND4188/S5364	0.2523	0.2989	0.1275	0.1703	0.0056	-0.286
ND4188/X5345	0.0821	0.3985	0.0219	0.1128	-0.0229	0.0539
ND4188/X5353	-0.0606	0.3355	-0.0458	0.1138	0.0277	-0.0889
ND4188/Z4145	0.0124	0.1861	0.3061	0.0916	0.0243	-0.1406
ND4188/Z4241	0.041	0.1157	-0.1821	0.0664	-0.0214	-0.4427
ND4188/Z4316	0.1751	0.2547	0.4921	0.1386	-0.0394	-0.3013
ND4219/F4061	0.0323	0.3686	-0.276	0.1404	0.0032	0.0819
ND4219/F4071	0.1489	0.4291	-0.0816	0.2047	-0.0105	0.3262
ND4219/F4113	-0.0444	0.2045	-0.2006	0.0213	0.1242	0.1417
ND4219/S4069	0.1586	0.3575	-0.0754	0.1006	-0.1083	0.1963
ND4219/S4070	0.0138	0.4967	0.0265	0.1474	-0.0658	-0.2394
ND4219/S5200	-0.0166	0.1438	-0.2115	0.173	-0.0473	0.2624
ND4219/S5363	0.0557	0.2873	0.1288	0.1382	-0.1065	0.0267
ND4219/S5364	0.1632	0.3055	-0.0064	0.1259	0.0543	-0.0336
ND4219/X5345	0.17	0.3812	0.3155	0.2192	-0.0887	0.1252
ND4219/X5353	0.0552	0.2588	0.1683	0.1247	0.0255	-0.1233
ND4219/Z4145	0.1085	0.1349	-0.1244	0.1764	-0.0504	0.0938
ND4219/Z4241	0.02	0.1828	-0.0667	0.1109	-0.0009	0.2388
ND4219/Z4316	0.0747	0.1685	-0.3409	0.1136	0.0425	0.44
ND4239/F4061	0.1615	0.3338	-0.019	0.1748	-0.0075	0.3535
ND4239/F4071	0.1701	0.4966	0.0227	0.2616	0.0048	0.1288
ND4239/F4113	0.0728	0.1634	0.4071	0.0871	0.1243	-0.1066
ND4239/S4069	0.0555	0.3412	0.1142	0.1688	-0.0781	0.1202
ND4239/S4070	0.0883	0.1666	-0.1156	0.0406	-0.0127	0.0004
ND4239/S5200	0.0339	0.2261	0.1293	0.1682	-0.0064	0.0682
ND4239/S5363	0.1249	0.296	-0.0282	0.1673	0.0021	0.124
ND4239/S5364	0.3278	0.3179	0.0488	0.1342	0.0722	-0.1227
ND4239/X5345	-0.0215	0.3555	-0.124	0.2011	-0.1967	-0.1062
ND4239/X5353	-0.1138	0.3299	-0.0259	0.0441	0.0673	0.1169
ND4239/Z4145	0.1516	0.2162	0.1712	0.1024	-0.0272	-0.2037
ND4239/Z4241	0.1731	0.129	-0.0002	0.1596	-0.0167	0.0297
ND4239/Z4316	0.1334	0.1421	-0.1181	0.2379	0.0586	0.2101
ND6119/F4061	0.0045	0.2648	-0.1294	0.0745	0.0617	-0.0659
ND6119/F4071	0.1458	0.2965	-0.0653	0.1131	0.0922	-0.2535
ND6119/F4113	0.0961	0.0462	0.1582	-0.0773	0.1113	-0.2583
ND6119/S4069	0.204	0.2943	0.1242	0.1212	-0.0491	-0.118
ND6119/S4070	0.0535	0.2604	-0.1401	0.0785	-0.0417	-0.1991
ND6119/S5200	0.1287	0.1139	0.1507	0.1687	-0.0738	-0.1447
ND6119/S5363	0.1696	0.1715	0.2725	0.0581	-0.0539	0.2455
ND6119/S5364	0.0714	0.1651	0.1148	0.0577	-0.0502	0.0145
ND6119/X5345	0.2792	0.2899	0.1619	0.1122	-0.0534	-0.13
ND6119/X5353	0.0282	0.2074	-0.0199	0.0347	0.1029	-0.0502
ND6119/Z4145	0.3074	0.0848	0.2388	0.104	0.0372	-0.3355
ND6119/Z4241	0.058	0.039	-0.0761	0.0156	0.0544	-0.134
ND6119/Z4316	0.1452	0.1517	-0.0032	0.0717	0.1464	-0.1292
ND6130/F4061	-0.0218	0.3826	-0.0141	0.1035	0.1048	-0.09
ND6130/F4071	0.2989	0.3059	-0.1323	0.1303	0.0525	0.2415
ND6130/F4113	0.0789	0.1716	-0.0899	0.0098	0.2177	-0.3466
ND6130/S4069	0.1839	0.2693	0.0436	0.0307	0.0383	-0.1516
ND6130/S4070	0.0918	0.3691	-0.0581	0.0449	0.0298	-0.1073
ND6130/S5200	0.0946	0.276	0.1279	0.1185	-0.0371	-0.139
ND6130/S5363	-0.0104	0.2	0.1364	-0.0029	-0.0117	-0.056
ND6130/S5364	0.1571	0.3003	-0.0833	0.0658	-0.005	-0.0886
ND6130/X5345	0.0949	0.2458	-0.1523	0.0355	-0.0079	-0.2013
ND6130/X5353	0.0717	0.2986	-0.0692	0.1001	0.1671	-0.0791
ND6130/Z4145	0.0901	0.1522	0.0766	0.1284	0.0373	-0.2269
ND6130/Z4241	0.057	0.2004	0.1062	0.0564	0.0033	-0.1064
ND6130/Z4316	0.0555	0.1407	-0.0854	0.0313	0.0729	0.0554
ND6645/F4061	0.1393	0.3253	0.0968	0.1041	-0.0733	-0.0339
ND6645/F4071	0.2621	0.3042	-0.1754	0.1899	0.0688	-0.3526
ND6645/F4113	0.0217	-0.0001	0.0549	0.0594	0.1159	-0.0552
ND6645/S4069	0.2081	0.2974	0.0036	0.2145	0.0694	-0.095
ND6645/S4070	0.1088	0.3301	0.1436	0.1278	-0.0117	0.1007
ND6645/S5200	0.1047	0.2116	0.1598	0.1869	-0.0758	0.0011
ND6645/S5363	0.0193	0.2021	-0.0536	0.0402	-0.0415	0.3149
ND6645/S5364	0.2243	0.2085	0.014	0.0737	0.0777	-0.2616
ND6645/X5345	0.2048	0.278	0.0382	0.1281	-0.0858	-0.148
ND6645/X5353	-0.0374	0.2753	-0.0899	0.074	0.0121	-0.007
ND6645/Z4145	0.2005	0.0629	0.1357	0.1493	0.0536	-0.2546
ND6645/Z4241	0.1861	0.1105	0.0921	0.1615	0.0114	-0.3527
ND6645/Z4316	0.0729	0.0553	-0.0359	0.0904	0.0571	0.1456
ND6725/F4061	0.0595	0.1867	-0.3389	0.089	0.0227	0.0588
ND6725/F4071	0.284	0.3268	-0.0731	0.1923	0.1487	-0.0645
ND6725/F4113	0.0366	0.1509	0.0275	-0.0373	0.1683	-0.4151
ND6725/S4069	0.108	0.3698	0.323	0.0632	-0.0105	-0.1014
ND6725/S4070	0.0295	0.3614	-0.0717	0.06	0.0128	-0.1656
ND6725/S5200	-0.0039	0.1779	0.3341	0.0584	-0.0638	0.0377
ND6725/S5363	0.1681	0.3045	0.0806	0.1304	-0.0212	-0.1782
ND6725/S5364	0.1395	0.2221	-0.0729	0.1104	0.1751	0.0497
ND6725/X5345	0.2025	0.295	-0.0441	0.0763	0.0145	-0.1002
ND6725/X5353	0.03	0.3296	-0.0017	0.0621	0.1198	-0.2536
ND6725/Z4145	0.0006	0.1777	0.0757	0.105	0.0192	-0.1634
ND6725/Z4241	0.1739	0.1804	0.0637	0.1969	0.0584	0.045
ND6725/Z4316	0.1476	0.2492	0.1014	0.0832	0.096	-0.1103

## Sheet: Table S9
Table S9 The relationship between SCA and heterosis
Traits	Correlation coefficient
	MPH	HPH	CH
PH	0.74**	0.58**	0.49**
SL	0.60**	0.28**	0.25**
ETN	0.69**	0.62**	0.60**
FSN	0.46**	0.15	0.16
KGW	0.54**	0.43**	0.48**
GSN	0.69**	0.58**	0.47**
Note: ** indicates an extremely significant level at P<0.01, and * indicates a significant level at P<0.05.
